# Supplementary material for: Virulence of Pseudomonas aeruginosa in Cystic Fibrosis: Relationships between Normoxia and Anoxia Lifestyle
Source: Antibiotics (Basel). 2023 Dec 19;13(1):1. doi: 10.3390/antibiotics13010001 (PMC10812786; doi:10.3390/antibiotics13010001)
Supplement: Supplementary file 1 [file antibiotics-13-00001-s001.zip]

Archive with 1 entries (1 files):
- antibiotics-2767080-supplementary.pdf
